# Supplementary material for: Activation of Specific Reagents in Molecular Films by Sub-Ionization Electrons: Chlorobenzene/Water Films
Source: Int J Mol Sci. 2025 Sep 8;26(17):8751. doi: 10.3390/ijms26178751 (PMC12429294; doi:10.3390/ijms26178751)
Supplement: Supplementary file 1 [file ijms-26-08751-s001.zip]

Archive with 1 entries (1 files):
- ijms-3788896-supplementary.pdf
